# Supplementary material for: Pet dogs prefer to work alone than to engage in a challenging cooperative task with conspecifics
Source: PeerJ. 2026 Jan 27;14:e20609. doi: 10.7717/peerj.20609 (PMC12857557; doi:10.7717/peerj.20609)
Supplement: Supplemental Information 1 [file peerj-14-20609-s001.xlsx]

## Sheet: Sheet1
dog1	age1	sex1	dog2	age2	sex2	group	session	trial	fa1	choice1	fa2	choice2	success1	success2	side1	side2	choice_inv1	choice_inv2	fa_inv1	fa_inv2	stealing1	stealing2	dist1	start1	dist2	start2	gaze1	gaze2	aggression1	aggression2	latency_ap	latency_choice	latency_suc	latency_ap2	latency_choice2	latency_suc2	gaze_dur	gaze_dur2
name	age in years	f = female	name	age in years	f = female	experimental	session, numerical	trial, numerical	first approach, hare, stag, or NA	choice, hare, stag, or NA	first approach, hare, stag, or NA	choice, hare, stag, or NA	yes or no	yes or no	left, middle, or right	left, middle, or right	yes or no	yes or no	yes or no	yes or no	yes or no	yes or no	front, back, or middle	left or right	front, back, or middle	left or right	measured in frequency	measured in frequency	measured in frequency	measured in frequency	measured in seconds	measured in seconds	measured in seconds	measured in seconds	measured in seconds	measured in seconds	measured in seconds	measured in seconds
		m = male			m = male	control
